# Supplementary material for: An Environment-Tolerant Ion-Conducting Double-Network Composite Hydrogel for High-Performance Flexible Electronic Devices
Source: Nanomicro Lett. 2024 Jan 29;16:99. doi: 10.1007/s40820-023-01311-2 (PMC10825113; doi:10.1007/s40820-023-01311-2)
Supplement: Supplementary file 1 — (ZIP 235812 kb) [file 40820_2023_1311_MOESM1_ESM.zip]

Archive with 10 entries (10 files):
- 14504 Movie S1.mp4
- 14504 Movie S10.mp4
- 14504 Movie S2.mp4
- 14504 Movie S3.mp4
- 14504 Movie S4.mp4
- 14504 Movie S5.mp4
- 14504 Movie S6.mp4
- 14504 Movie S7.mp4
- 14504 Movie S8.mp4
- 14504 Movie S9.mp4
